# Supplementary material for: A Summary of One Research Team’s Contributions to Understanding Physical Activity Behavior in Children and Youth
Source: Int J Environ Res Public Health. 2022 Oct 29;19(21):14136. doi: 10.3390/ijerph192114136 (PMC9655861; doi:10.3390/ijerph192114136)
Supplement: Supplementary file 1 [file ijerph-19-14136-s001.zip]

Archive with 1 entries (1 files):
- ijerph-1984681-supplementary.pdf
